# Supplementary material for: The Platelet Activation Signaling Pathway Regulated by Fibrinogen and Homo-Gamma-Linolenic Acid (C20:3)-Associated Lipid Metabolism Is Involved in the Maintenance of Early Pregnancy in Chinese Native Yellow Cattle
Source: Animals (Basel). 2025 Apr 25;15(9):1219. doi: 10.3390/ani15091219 (PMC12071009; doi:10.3390/ani15091219)
Supplement: Supplementary file 1 [file animals-15-01219-s001.zip]

Archive with 1 entries (1 files):
- animals-3515096-supplementary.pdf
